# Supplementary material for: Pancreatic Islet Viability Assessment Using Hyperspectral Imaging of Autofluorescence
Source: Cells. 2023 Sep 19;12(18):2302. doi: 10.3390/cells12182302 (PMC10527874; doi:10.3390/cells12182302)
Supplement: Supplementary file 1 [file cells-12-02302-s001.zip]

Archive with 1 entries (1 files):
- cells-2591282-supplementary.pdf
